# Supplementary material for: Patient Safety in the Eyes of Aspiring Healthcare Professionals: A Systematic Review of Their Attitudes
Source: Int J Environ Res Public Health. 2021 Jul 15;18(14):7524. doi: 10.3390/ijerph18147524 (PMC8306767; doi:10.3390/ijerph18147524)
Supplement: Supplementary file 1 [file ijerph-18-07524-s001.zip]

Archive with 1 entries (1 files):
- ijerph-1249972-supplementary.pdf
